# Supplementary material for: Considerations for feature selection using gene pairs and applications in large-scale dataset integration, novel oncogene discovery, and interpretable cancer screening
Source: BMC Med Genomics. 2020 Oct 22;13(Suppl 10):148. doi: 10.1186/s12920-020-00778-x (PMC7579924; doi:10.1186/s12920-020-00778-x)
Supplement: Supplementary file 1 — Additional file 1. Top gene pairs (breast cancer vs control). This file contains raw calculated data of the top 100 gene pairs and feature selection scores for the breast cancer and control comparison. [file 12920_2020_778_MOESM1_ESM.xlsx]

## Sheet: TSP
Rank	Gene_1	Gene_2	Score
1	FAT4	LRRC42	0.839132
2	BTBD7	LRRC42	0.83807
3	C11orf63	LRRC42	0.834448
4	BSDC1	DENND3	0.82974
5	BSDC1	BTBD7	0.827713
6	BSDC1	BTBD7	0.827713
7	BSDC1	BTBD7	0.827713
8	BSDC1	BTBD7	0.827713
9	BSDC1	BTBD7	0.827713
10	BSDC1	BTBD7	0.827713
11	CDR2L	FAT4	0.826598
12	PLEKHA6	SPATA6	0.82406
13	LRRC42	ZHX3	0.823872
14	LRRC42	TEK	0.822762
15	BSDC1	GRK5	0.821921
16	C11orf63	CDR2L	0.821848
17	LRRC42	WISP3	0.821605
18	BSDC1	MEOX2	0.820362
19	LRRC42	NPR1	0.819697
20	LRRC42	NPR1	0.819697
21	LRRC42	NPR1	0.819697
22	LRRC42	NPR1	0.819697
23	LRRC42	NPR1	0.819697
24	LRRC42	NPR1	0.819697
25	HIVEP2	LRRC42	0.819579
26	C11orf63	PLEKHA6	0.819569
27	BSDC1	NPR1	0.818474
28	CUEDC1	FAT4	0.818187
29	BSDC1	TEK	0.817835
30	IL1R2	LRRC42	0.817637
31	FAT4	KIAA0355	0.817048
32	FAT4	KIAA0355	0.817048
33	FAT4	KIAA0355	0.817048
34	FAT4	KIAA0355	0.817048
35	FAT4	KIAA0355	0.817048
36	FAT4	KIAA0355	0.817048
37	LRRC42	RAPGEF4	0.816915
38	BSDC1	GNAI1	0.816764
39	CDR2L	NPFF	0.816712
40	GNAI1	LRRC42	0.816513
41	MYRIP	PLEKHA6	0.816401
42	BSDC1	PPARG	0.815254
43	CPEB3	LRRC42	0.814476
44	FAT4	TSSC1	0.81391
45	HTR2B	LRRC42	0.813594
46	LRRC42	MYRIP	0.813487
47	LRRC42	MYRIP	0.813487
48	LRRC42	MYRIP	0.813487
49	LRRC42	MYRIP	0.813487
50	LRRC42	MYRIP	0.813487
51	LRRC42	MYRIP	0.813487
52	BSDC1	MPDZ	0.812776
53	BSDC1	KCNJ8	0.81274
54	KIAA0355	TEK	0.812364
55	BSDC1	WISP3	0.812183
56	LRRC42	RYR1	0.812162
57	HSPA12A	LRRC42	0.811726
58	ABHD6	LRRC42	0.811524
59	LRRC42	SPATA6	0.811361
60	GRK5	LRRC42	0.811189
61	KCNJ5	LRRC42	0.810797
62	DENND3	LRRC42	0.810594
63	BSDC1	RAB11FIP2	0.81058
64	LRRC42	SLC18A2	0.810389
65	CUEDC1	SPATA6	0.810243
66	KIAA0355	KLHL3	0.810243
67	MEOX2	PLEKHA6	0.809907
68	CDR2L	MYRIP	0.809776
69	BSDC1	C11orf63	0.809674
70	BSDC1	C11orf63	0.809674
71	BSDC1	C11orf63	0.809674
72	BSDC1	C11orf63	0.809674
73	BSDC1	C11orf63	0.809674
74	BSDC1	C11orf63	0.809674
75	BSDC1	SLC18A2	0.809495
76	BSDC1	FAT4	0.808846
77	CD180	LRRC42	0.808569
78	FAM49A	LRRC42	0.808264
79	FAT4	LRRC14	0.807752
80	BSDC1	DMD	0.807224
81	CDR2L	WISP3	0.807138
82	BSDC1	GSPT2	0.806981
83	PLEKHA6	WISP3	0.805882
84	CYP26B1	LRRC42	0.80578
85	LRRC42	RAB33B	0.805475
86	AVIL	LRRC42	0.805332
87	PLEKHA6	RYR1	0.804702
88	PLEKHA6	ZNF155	0.804547
89	BSDC1	PRKAG2	0.804426
90	LRRC42	SELE	0.804094
91	ABHD6	BSDC1	0.804066
92	ABHD6	BSDC1	0.804066
93	ABHD6	BSDC1	0.804066
94	ABHD6	BSDC1	0.804066
95	ABHD6	BSDC1	0.804066
96	ABHD6	BSDC1	0.804066
97	BSDC1	HIVEP2	0.803958
98	BSDC1	HSPA12A	0.80391
99	CDR2L	HSPA12A	0.803753
100	CDR2L	SLC18A2	0.803458

## Sheet: AM
Rank	Gene_1	Gene_2	Score
1	ATP6V1B2	SCARF1	3948.5
2	BSDC1	NRG2	3837
3	PMPCA	SCARF1	3722
4	ARHGEF5	BSDC1	3713.25
5	ATP6V1H	NRG2	3708.5
6	BSDC1	CSAD	3684.25
7	ATP6V1B2	NRG2	3666
8	FAF1	SCARF1	3642.25
9	ERGIC2	SCARF1	3638
10	BSDC1	SEMA3G	3613.75
11	ATP6V1H	SCARF1	3613.5
12	NRG2	PMPCA	3612.5
13	DERA	SCARF1	3611.5
14	BSDC1	SCARF1	3606.5
15	DHX9	SCARF1	3595.75
16	MRPS28	SCARF1	3582.5
17	ACTL6A	SCARF1	3579.25
18	LCMT1	SCARF1	3571.75
19	COG2	SCARF1	3569
20	DERA	NRG2	3565.25
21	B2M	SNF8	3560
22	ARHGEF5	LRRC42	3556.75
23	B2M	DHX9	3538.25
24	BSDC1	HDAC4	3534
25	C3orf14	NRG2	3526.5
26	DERA	MARCO	3523.5
27	MRPS28	NRG2	3521
28	BSDC1	SOCS5	3519.75
29	BSDC1	SOCS1	3513.25
30	GLA	SCARF1	3511.5
31	BSDC1	SH2D2A	3506.75
32	ATP6V1B2	B2M	3506.25
33	BCCIP	SCARF1	3505.5
34	LCMT1	NRG2	3502.25
35	CIAPIN1	SCARF1	3493
36	BSDC1	MEOX1	3492.25
37	ACTL6A	NRG2	3485.75
38	MARCO	PMPCA	3483.5
39	SCARF1	SNF8	3483
40	BSDC1	ICOSLG	3480.25
41	ARHGEF5	C3orf14	3479.5
42	POLR2C	SCARF1	3477.5
43	BSDC1	COL9A3	3475.75
44	COG2	NRG2	3474
45	BSDC1	DYRK3	3471
46	ATP6V1H	GNAZ	3468.5
47	SCARF1	SNRPF	3463
48	BSDC1	MEOX2	3456.25
49	SCARF1	SLC30A5	3456
50	BSDC1	NR3C2	3451.75
51	BSDC1	LIN7B	3450.5
52	ATP6AP2	DAG1	3439.25
53	NGDN	SCARF1	3438.25
54	B2M	LCMT1	3437
55	C3orf14	CSAD	3435.25
56	ATP6V1B2	RPL41	3428.25
57	RPL41	SNF8	3422.25
58	PPIF	SCARF1	3421.25
59	BSDC1	COL7A1	3417
60	BSDC1	RBM19	3416.5
61	BSDC1	POU6F1	3412
62	LRRC42	NRG2	3411.5
63	BSDC1	HIC2	3407.75
64	POLR3K	SCARF1	3402.5
65	BSDC1	LHX6	3400.25
66	ARHGEF15	BSDC1	3398.75
67	B2M	ERGIC2	3398.25
68	COG2	PPP1R1A	3397.5
69	B2M	FAF1	3394.75
70	LCMT1	POU6F1	3392.75
71	LILRB5	PMPCA	3390
72	ATP6V1B2	POU6F1	3388.5
73	NRG2	SLC30A5	3384.25
74	ITFG1	NRG2	3382.5
75	ATP6AP2	CSAD	3382
76	COG2	POU6F1	3375
77	BSDC1	NES	3374
78	BSDC1	LRRC8D	3373.25
79	PMPCA	POU6F1	3367.5
80	B2M	BCCIP	3364.5
81	MRPL48	SCARF1	3364
82	ATP6V1H	MARCO	3361.75
83	ARHGEF5	ATP6AP2	3360.5
84	C3orf14	SOCS5	3360.5
85	BSDC1	SOX15	3359.5
86	ATP6V1B2	GNAZ	3356.25
87	PSMA5	SCARF1	3347.25
88	BSDC1	ROBO3	3346
89	BSDC1	TBC1D22A	3344.75
90	BSDC1	MARCO	3344.5
91	AFG3L2	SCARF1	3344
92	AFG3L2	B2M	3337
93	PCCB	SCARF1	3335.25
94	BSDC1	GPRASP1	3331.5
95	ABCA6	BSDC1	3330.5
96	BCCIP	LILRB5	3327.75
97	ARHGEF5	PLEKHA6	3327.75
98	CSAD	LRRC42	3326.5
99	NRG2	PPIF	3325
100	ATP6AP2	LRRC8D	3319.5

## Sheet: AA
Rank	Gene_1	Gene_2	Score
1	MEOX2	BSDC1	3127.87
2	NRG2	BSDC1	3088.24
3	SCARF1	BSDC1	3045.87
4	MEOX1	BSDC1	3039.47
5	GPRASP1	BSDC1	3019.93
6	PPP1R1A	BSDC1	2980.3
7	SEMA3G	BSDC1	2950.15
8	CSAD	BSDC1	2930.06
9	BSDC1	ARHGEF15	2926.67
10	GNAZ	BSDC1	2882.59
11	MARCO	BSDC1	2878.18
12	ITGA7	BSDC1	2871.7
13	POU6F1	BSDC1	2868.92
14	GYG2	BSDC1	2863.77
15	MEOX2	C3orf14	2862.1
16	MEOX2	LRRC42	2852.01
17	KRT6B	BSDC1	2844.19
18	LILRB5	BSDC1	2837.03
19	LHX6	BSDC1	2835.64
20	MEOX2	ATP6AP2	2833.77
21	NRG2	C3orf14	2822.48
22	PRF1	BSDC1	2821.91
23	NRG2	LRRC42	2812.39
24	EEF1A1	BSDC1	2810.01
25	NRG2	ATP6AP2	2794.15
26	BSDC1	B2M	2791.44
27	FCN1	BSDC1	2787.72
28	SCARF1	C3orf14	2780.1
29	FCGBP	BSDC1	2779.6
30	GJA4	BSDC1	2778.54
31	MEOX1	C3orf14	2773.71
32	SCARF1	LRRC42	2770.01
33	CIDEA	BSDC1	2767.57
34	COL7A1	BSDC1	2767.41
35	MEOX1	LRRC42	2763.62
36	NR3C2	BSDC1	2759.69
37	GPRASP1	C3orf14	2754.16
38	SCARF1	ATP6AP2	2751.77
39	CXCL2	BSDC1	2749.99
40	NDRG4	BSDC1	2748.6
41	MYH11	BSDC1	2747.15
42	DMD	BSDC1	2745.63
43	MEOX1	ATP6AP2	2745.38
44	LRRC42	GPRASP1	2744.08
45	SLIT3	BSDC1	2741.83
46	CD79B	BSDC1	2736.03
47	LDB2	BSDC1	2733.55
48	SETBP1	BSDC1	2732.11
49	GPRASP1	ATP6AP2	2725.83
50	PLEKHA6	MEOX2	2720.99
51	PPP1R1A	C3orf14	2714.54
52	ROBO3	BSDC1	2713.23
53	EYA2	BSDC1	2712.54
54	PLEKHF1	BSDC1	2711.61
55	HMBOX1	BSDC1	2704.47
56	PPP1R1A	LRRC42	2704.45
57	SOX15	BSDC1	2703.96
58	KLK5	BSDC1	2696.05
59	KLF4	BSDC1	2696.02
60	RPL41	BSDC1	2693.7
61	FOSL1	BSDC1	2688.94
62	HIC2	BSDC1	2687.47
63	FOSB	BSDC1	2687.27
64	PPP1R1A	ATP6AP2	2686.21
65	MEOX2	CUEDC1	2685.03
66	SEMA3G	C3orf14	2684.38
67	ICOSLG	BSDC1	2683.45
68	PLEKHA6	NRG2	2681.37
69	NPFF	BSDC1	2680.69
70	SOCS5	BSDC1	2675.03
71	SEMA3G	LRRC42	2674.3
72	RPH3AL	BSDC1	2671.37
73	CSAD	C3orf14	2664.3
74	KCNJ2	BSDC1	2662.81
75	C3orf14	ARHGEF15	2660.91
76	SEMA3G	ATP6AP2	2656.05
77	LRRC42	CSAD	2654.21
78	MEIS2	BSDC1	2653.94
79	BSDC1	ARHGEF5	2651.87
80	TCEAL2	BSDC1	2651.28
81	LRRC42	ARHGEF15	2650.82
82	HDAC4	BSDC1	2648.27
83	NRG2	CUEDC1	2645.4
84	MEOX2	CDR2L	2644.43
85	LDB3	BSDC1	2640.81
86	LARP6	BSDC1	2639.07
87	SCARF1	PLEKHA6	2639
88	CYP26B1	BSDC1	2636.67
89	CSAD	ATP6AP2	2635.97
90	PLEKHA6	MEOX1	2632.6
91	ATP6AP2	ARHGEF15	2632.58
92	FES	BSDC1	2628.92
93	GDPD5	BSDC1	2625.98
94	MLXIPL	BSDC1	2624.86
95	MRAS	BSDC1	2624.65
96	BSDC1	ADRB2	2623.93
97	GNAZ	C3orf14	2616.83
98	PLEKHA6	GPRASP1	2613.06
99	KCNH2	BSDC1	2612.97
100	MARCO	C3orf14	2612.41

## Sheet: FM
Rank	Gene_1	Gene_2	Score
1	SOCS5	BSDC1	1.25725
2	NRG2	BSDC1	1.06295
3	SOCS5	LRRC42	1.02068
4	NRG2	LRRC42	1.01864
5	SEMA3G	BSDC1	1.0146
6	RBM19	BSDC1	1.0085
7	TBC1D22A	BSDC1	1.0067
8	DYRK3	BSDC1	0.989273
9	SEMA3G	LRRC42	0.978333
10	NRG2	CDR2L	0.972061
11	TBC1D22A	LRRC42	0.966321
12	CSAD	BSDC1	0.959463
13	MEOX2	BSDC1	0.939523
14	FBXO42	BSDC1	0.933316
15	LUZP1	BSDC1	0.923718
16	RBM19	LRRC42	0.92364
17	JAG2	BSDC1	0.922694
18	LUZP1	LRRC42	0.920897
19	SCARF1	BSDC1	0.913642
20	PDGFA	BSDC1	0.911152
21	LRRC42	ARHGEF5	0.907171
22	ING2	BSDC1	0.905838
23	BSDC1	ABI2	0.905238
24	CEP164	BSDC1	0.894304
25	LRRC42	DYRK3	0.89359
26	RAB40B	BSDC1	0.881482
27	BSDC1	ARHGEF15	0.875753
28	BSDC1	ARHGEF5	0.873407
29	LRRC42	JAG2	0.869707
30	SEMA3G	CDR2L	0.869023
31	NRG2	LRRC14	0.861611
32	LRRC42	CEP164	0.858614
33	NES	BSDC1	0.8569
34	LRRC42	COX10	0.85559
35	CDR2L	ARHGEF5	0.85512
36	SEMA3G	KIAA0355	0.852263
37	NCKIPSD	BSDC1	0.847981
38	LRRC42	FBXO42	0.846591
39	LRRC42	CYP26B1	0.845248
40	MEOX2	LRRC42	0.844492
41	ROBO3	BSDC1	0.840511
42	COX10	BSDC1	0.840305
43	PLEKHA6	NRG2	0.836247
44	STX1A	CDR2L	0.834056
45	LRRC42	GNL1	0.832142
46	PIP5K1C	BSDC1	0.831819
47	LRRC42	GDPD5	0.822232
48	SOCS5	PLEKHA6	0.817818
49	LRRC42	ING2	0.817514
50	CBX7	BSDC1	0.816907
51	LARP6	BSDC1	0.812955
52	GDPD5	BSDC1	0.812787
53	SH2D2A	LRRC42	0.81226
54	CYP26B1	BSDC1	0.811583
55	COL7A1	CDR2L	0.810239
56	RBM19	CUEDC1	0.809021
57	BSDC1	BCL7A	0.808449
58	MEOX1	BSDC1	0.808449
59	RBM19	CDR2L	0.808057
60	LRRC42	CSAD	0.807647
61	HDAC4	BSDC1	0.806548
62	BSDC1	ACBD4	0.806269
63	CAMK1	BSDC1	0.806182
64	LRRC42	GYG2	0.805233
65	GOLGA7	ATP6AP2	0.800692
66	NRG2	CUEDC1	0.796053
67	HIC2	CDR2L	0.795695
68	TBC1D22A	CDR2L	0.794798
69	SEMA3G	PLEKHA6	0.794083
70	GNL1	BSDC1	0.794006
71	GYG2	BSDC1	0.79111
72	PLEKHA6	ARHGEF5	0.789416
73	POU6F1	LRRC42	0.788698
74	PLEKHA6	MEOX2	0.787768
75	DMD	BSDC1	0.787392
76	LDB3	BSDC1	0.786666
77	NPR1	BSDC1	0.786509
78	LIN7B	BSDC1	0.785216
79	LRRC42	HIC2	0.785204
80	NRG2	C11orf71	0.784633
81	LDB2	BSDC1	0.784022
82	SH2D2A	CDR2L	0.783956
83	POU6F1	BSDC1	0.783654
84	EP300	BSDC1	0.782669
85	SLC30A3	CDR2L	0.781175
86	LRRC42	HDAC4	0.779008
87	NR3C2	BSDC1	0.778009
88	MEOX1	LRRC42	0.777739
89	MAP3K12	BSDC1	0.777694
90	PDGFA	LRRC42	0.77604
91	NCKIPSD	LRRC42	0.775208
92	NRG2	KIAA0355	0.774939
93	PFAS	LRRC42	0.773931
94	LRRC42	LIN7B	0.773637
95	PHF8	BSDC1	0.773243
96	KIAA0355	ARHGEF5	0.773134
97	LIN7B	CDR2L	0.770905
98	DDB2	BSDC1	0.7703
99	LRRC42	LDB3	0.767622
100	GPSM3	BSDC1	0.766886

## Sheet: FA
Rank	Gene_1	Gene_2	Score
1	BSDC1	MEOX2	0.751615
2	MEOX2	PLEKHA6	0.723078
3	CDR2L	NRG2	0.698783
4	LRRC42	MEOX2	0.682207
5	BSDC1	SOCS5	0.682004
6	BSDC1	NRG2	0.672923
7	BSDC1	SEMA3G	0.66323
8	LRRC42	NRG2	0.655684
9	BSDC1	GJA4	0.653652
10	NRG2	PLEKHA6	0.653034
11	LRRC42	SEMA3G	0.648626
12	LRRC14	NRG2	0.648572
13	PLEKHA6	SCARF1	0.646588
14	CUEDC1	MEOX2	0.641597
15	BSDC1	CBX7	0.639754
16	KIAA0355	MEOX2	0.639692
17	CDR2L	MEOX2	0.639571
18	BSDC1	SCARF1	0.638638
19	CDR2L	SEMA3G	0.638388
20	JAG2	LRRC42	0.635064
21	BSDC1	C1QTNF1	0.626574
22	ARHGEF15	BSDC1	0.62607
23	LRRC42	PLEKHF1	0.624274
24	KIAA0355	MEOX1	0.623432
25	ITGA7	PLEKHA6	0.619411
26	GPRASP1	KIAA0355	0.614967
27	MEOX1	PLEKHA6	0.613541
28	BSDC1	JAG2	0.612687
29	BSDC1	GPRASP1	0.611635
30	BSDC1	LDB2	0.611095
31	GPRASP1	PLEKHA6	0.609958
32	CDR2L	MEOX1	0.609381
33	GDPD5	LRRC42	0.609376
34	GNL1	LRRC42	0.606277
35	BSDC1	MEOX1	0.60544
36	LRRC42	MEOX1	0.605344
37	BSDC1	PLEKHF1	0.605229
38	PLEKHA6	SEMA3G	0.602164
39	BSDC1	SLIT3	0.600791
40	BSDC1	ITGA7	0.599566
41	KIAA0355	NRG2	0.598299
42	ITGA7	LRRC42	0.596807
43	CUEDC1	NRG2	0.59511
44	LDB2	LRRC42	0.594253
45	ARHGEF15	CDR2L	0.593892
46	BSDC1	CSAD	0.592435
47	ARHGEF15	PLEKHA6	0.589792
48	CDR2L	GPRASP1	0.58907
49	GPRASP1	LRRC42	0.587689
50	GYG2	PLEKHA6	0.585053
51	FES	LRRC42	0.583866
52	BSDC1	LARP6	0.583248
53	BSDC1	GYG2	0.581608
54	CDR2L	PRF1	0.581092
55	PLEKHA6	SLIT3	0.579663
56	CDR2L	GYG2	0.579329
57	C11orf71	NRG2	0.579299
58	LRRC42	PRF1	0.579295
59	LRRC42	SOCS5	0.578547
60	BSDC1	NPR1	0.578494
61	BSDC1	PRF1	0.578323
62	BSDC1	HPS1	0.577472
63	CDR2L	JAG2	0.577103
64	C11orf71	MEOX2	0.576477
65	LRRN3	MEOX2	0.575614
66	KIAA0355	SEMA3G	0.575239
67	CBX7	LRRC42	0.575208
68	ARHGEF15	CUEDC1	0.574428
69	BSDC1	GDPD5	0.572452
70	CDR2L	PPP1R1A	0.570144
71	LRRC42	TBC1D22A	0.570055
72	BSDC1	KLF4	0.570029
73	GYG2	LRRC42	0.569935
74	CDR2L	NPFF	0.568916
75	BSDC1	GAB1	0.567655
76	BSDC1	PPARG	0.564889
77	CDR2L	NDRG4	0.564846
78	GJA4	PLEKHA6	0.56255
79	CDR2L	GDPD5	0.562214
80	CDR2L	SCARF1	0.561968
81	CYP26B1	LRRC42	0.561679
82	BSDC1	CTNNBIP1	0.561159
83	GAB1	PLEKHA6	0.560742
84	BSDC1	DMD	0.559102
85	LRRC42	NPR1	0.558553
86	ARHGEF15	LRRC42	0.557783
87	MYH11	PLEKHA6	0.55685
88	CDR2L	PLEKHF1	0.555885
89	HBEGF	LRRC42	0.55566
90	CDR2L	POU6F1	0.554088
91	DTWD1	MEOX2	0.554037
92	DMD	LRRC42	0.553827
93	CUEDC1	SEMA3G	0.55285
94	CUEDC1	SLIT3	0.552382
95	BSDC1	PLSCR4	0.552016
96	BSDC1	POU6F1	0.551893
97	B3GALT4	BSDC1	0.551288
98	CUEDC1	GJA4	0.550969
99	BSDC1	MEIS2	0.549834
100	BSDC1	EPB41L1	0.549474
