# Supplementary material for: Considerations for feature selection using gene pairs and applications in large-scale dataset integration, novel oncogene discovery, and interpretable cancer screening
Source: BMC Med Genomics. 2020 Oct 22;13(Suppl 10):148. doi: 10.1186/s12920-020-00778-x (PMC7579924; doi:10.1186/s12920-020-00778-x)
Supplement: Supplementary file 2 — Additional file 2. Top gene pairs (ER status). This file contains raw calculated data of the top 100 gene pairs and feature selection scores for the ER-positive and ER-negative comparison. [file 12920_2020_778_MOESM2_ESM.xlsx]

## Sheet: TSP
Rank	Gene_1	Gene_2	Score
1	ESR1	RNASEH1	0.539008
2	ESR1	PSME4	0.534108
3	ESR1	PFKP	0.532401
4	ESR1	MSH6	0.531522
5	ESR1	STK38	0.530527
6	CDH3	ESR1	0.530502
7	ESR1	MYD88	0.52964
8	ESR1	JOSD1	0.528665
9	ESR1	JARID2	0.527229
10	C1orf106	ESR1	0.525982
11	ESR1	NFIB	0.525624
12	ESR1	SERTAD2	0.524676
13	ASXL2	ESR1	0.523585
14	ESR1	ZNF22	0.523565
15	ESR1	ODC1	0.522725
16	BACE2	ESR1	0.522703
17	ESR1	U2AF1	0.522659
18	ANKS1A	ESR1	0.52252
19	CRELD2	ESR1	0.522395
20	ESR1	SLC5A6	0.522298
21	CD83	ESR1	0.520605
22	ESR1	ZDHHC7	0.5204
23	ESR1	MORC2	0.520228
24	DUSP22	ESR1	0.520192
25	ESR1	SMAP1	0.52015
26	ESR1	TATDN2	0.519962
27	ESR1	FAM98A	0.519203
28	CPSF4	ESR1	0.518995
29	ESR1	FEN1	0.518579
30	ESR1	NPC1	0.518163
31	ESR1	SEPHS1	0.51762
32	ESR1	HECA	0.516902
33	ESR1	NUP85	0.516462
34	CDC25B	ESR1	0.51571
35	ESR1	TRIM26	0.515386
36	ARHGEF18	ESR1	0.514918
37	ESR1	SF3B3	0.514793
38	ADPGK	ESR1	0.514585
39	ESR1	TEX261	0.513412
40	ESR1	GTF3C2	0.51326
41	ESR1	ZNF146	0.512653
42	ESR1	NARF	0.512476
43	ESR1	STX6	0.51226
44	ESR1	TNS3	0.512132
45	ESR1	PANK2	0.512019
46	ESR1	PLOD3	0.511918
47	ABCC10	ESR1	0.511836
48	CXADR	ESR1	0.510849
49	B4GALT5	ESR1	0.510619
50	CBFB	ESR1	0.510061
51	ESR1	MSRB2	0.510023
52	CHFR	ESR1	0.509266
53	ESR1	TRIP12	0.508426
54	CSRP2	ESR1	0.507559
55	ESR1	MCCC1	0.507512
56	ESR1	MT1F	0.507359
57	ESR1	GOLGA3	0.507041
58	ESR1	MCM6	0.506974
59	ESR1	GLG1	0.506965
60	CDC20	ESR1	0.506825
61	ESR1	PACSIN2	0.50648
62	ESR1	PARP12	0.506417
63	C21orf33	ESR1	0.505696
64	EIF5B	ESR1	0.505433
65	ESR1	NRD1	0.505433
66	ESR1	WSB2	0.505256
67	ESR1	PTPRK	0.505114
68	ESR1	KLF11	0.504973
69	ESR1	TARS	0.504659
70	ESR1	PITPNB	0.504102
71	ESR1	MTX1	0.503748
72	ESR1	KIAA0907	0.50306
73	ESR1	NUP93	0.502421
74	AARS	ESR1	0.502356
75	ESR1	IRAK1	0.50209
76	ESR1	THOC5	0.50091
77	ESR1	TJP1	0.500799
78	ESR1	SMNDC1	0.500636
79	ESR1	ZNF274	0.500628
80	EIF2B4	ESR1	0.500539
81	ESR1	WDR59	0.500531
82	ESR1	XPO1	0.5002
83	ESR1	HMGN4	0.500197
84	ESR1	YTHDF1	0.500031
85	ESR1	KBTBD2	0.499884
86	ESR1	NCOA6	0.499732
87	ESR1	UBE2Q1	0.499452
88	CUL1	ESR1	0.499449
89	ESR1	NXN	0.499117
90	CORO1C	ESR1	0.499036
91	DYNC1H1	ESR1	0.498914
92	ESR1	ZBTB5	0.498327
93	ESR1	MCM7	0.497672
94	ESR1	YARS	0.49767
95	ESR1	SRPRB	0.49752
96	ESR1	NTAN1	0.497223
97	ESR1	METTL7A	0.497093
98	ESR1	MTIF2	0.49703
99	ESR1	RABGAP1	0.496747
100	ESR1	MYCBP2	0.496578

## Sheet: AM
Rank	Gene_1	Gene_2	Score
1	CAMTA1	U2AF1	6752.5
2	ATP6AP2	U2AF1	6207
3	SRI	U2AF1	5986.5
4	AMN	ATP6AP2	5928.5
5	ATP6AP2	TCAP	5926.5
6	CSNK1A1	U2AF1	5925
7	ATP6AP2	CYP2D6	5837
8	ATP6AP2	CD3EAP	5829
9	MAX	U2AF1	5823.25
10	ALS2CL	ATP6AP2	5808.5
11	ATP6AP2	ITGA2B	5797
12	AMN	CSNK1A1	5776.25
13	PPP2CB	U2AF1	5773
14	U2AF1	VEZT	5733
15	ATP6AP2	PNMA3	5730.25
16	BPNT1	U2AF1	5728.75
17	CD3EAP	TPM3	5710
18	ATP6AP2	GNB3	5663
19	B3GNT4	TPM3	5657
20	CSNK1A1	PNMA3	5640.25
21	ATP6AP2	WNT10B	5637.75
22	TGFBR2	U2AF1	5629.5
23	GFM1	U2AF1	5626.25
24	CSNK1A1	ITGA2B	5619
25	AKAP9	U2AF1	5618.5
26	AKT2	U2AF1	5610.5
27	CSNK1A1	FANCE	5606.25
28	DNAJC4	U2AF1	5604.25
29	ATP6AP2	GABRR2	5576.25
30	BCCIP	U2AF1	5565.5
31	ATP6AP2	KCNS1	5557
32	MSR1	U2AF1	5546
33	ELK3	U2AF1	5527.75
34	AMN	TPM3	5515.25
35	ATP6AP2	CDH15	5508
36	U2AF1	VPS41	5505
37	TPM3	U2AF1	5498.5
38	CSNK1A1	CYP2D6	5496.25
39	ATP6AP2	KCNN1	5485.5
40	U2AF1	YIPF4	5479.5
41	MAPRE3	U2AF1	5476.75
42	ATP6AP2	BIRC7	5474.75
43	ATP6AP2	B3GNT4	5474.25
44	ATP6AP2	TNFRSF13B	5472.5
45	THBS1	U2AF1	5461
46	PRPH	TPM3	5460.5
47	RABEP1	U2AF1	5457
48	ATP6AP2	OXCT2	5451.5
49	ATP6AP2	SPTB	5447
50	APC2	ATP6AP2	5446.75
51	ATP5G2	B3GNT4	5445.25
52	ATP6AP2	REM1	5439.5
53	CD3EAP	PPP2CB	5435.75
54	HBP1	U2AF1	5434.25
55	CYP2D6	TPM3	5430
56	ATP6AP2	DNMT3B	5430
57	CD3EAP	CSNK1A1	5428.75
58	ATP6AP2	PAQR6	5422
59	G6PC3	U2AF1	5406.5
60	PLAA	U2AF1	5406.5
61	FBXO38	U2AF1	5403.25
62	ATP6AP2	MLXIPL	5399.25
63	B3GNT4	CSNK1A1	5397.75
64	PGGT1B	U2AF1	5396.5
65	ATP6AP2	C1orf106	5395
66	CDH22	CSNK1A1	5394
67	KITLG	U2AF1	5391
68	HIC2	PRDX2	5390.25
69	ATP6AP2	TCF15	5389.75
70	HNMT	U2AF1	5387
71	CSNK1A1	GABRR2	5381.25
72	CTAGE5	U2AF1	5380
73	ATP6AP2	CDH22	5377.5
74	ATP6AP2	SLC30A3	5375.5
75	ATP6AP2	NPFFR1	5359.25
76	B3GNT4	ERGIC3	5350.5
77	EIF2S2	U2AF1	5349.75
78	ATP6AP2	UPK3B	5343.25
79	KCNMA1	U2AF1	5341.5
80	CSNK1A1	KCNS1	5338.25
81	CSNK1A1	ZNF573	5334.5
82	ERGIC3	TCAP	5328
83	ATP6AP2	MYBPC3	5327.5
84	TPM3	TSC1	5324.5
85	ITGA2B	TPM3	5323
86	PKD2L1	TPM3	5321.5
87	CSNK1A1	NPFFR1	5319.75
88	ATP6AP2	PKNOX2	5314.75
89	ATP6AP2	CALML4	5307.75
90	AMN	ERGIC3	5306.25
91	ATP6AP2	CA9	5302.5
92	ATP6AP2	TNFSF14	5302.5
93	ATP6AP2	TERT	5301.75
94	SLC39A9	U2AF1	5301.25
95	ATP6AP2	FUT3	5298.25
96	AP3B1	U2AF1	5296
97	HIC2	TPM3	5295.5
98	ABCG4	ATP6AP2	5293
99	BIRC7	TPM3	5290.5
100	AATK	ATP6AP2	5285.5

## Sheet: AA
Rank	Gene_1	Gene_2	Score
1	ESR1	U2AF1	3713.36
2	C1orf106	ESR1	3642.2
3	ESR1	SOX11	3581.78
4	FOXA1	U2AF1	3477
5	C1orf106	FOXA1	3405.84
6	FOXA1	SOX11	3345.42
7	CSNK1A1	U2AF1	3326.42
8	TFF1	U2AF1	3311.23
9	AGR2	U2AF1	3277.59
10	CDH3	ESR1	3257.5
11	C1orf106	CSNK1A1	3255.26
12	ESR1	S100A8	3246.74
13	C1orf106	TFF1	3240.07
14	BCL11A	ESR1	3234.73
15	IL6ST	U2AF1	3231.9
16	CD3EAP	ESR1	3225.92
17	AGR2	C1orf106	3206.42
18	ESR1	FUT3	3203.62
19	CSNK1A1	SOX11	3194.83
20	CXADR	ESR1	3191.13
21	ESR1	HRASLS	3180.8
22	SOX11	TFF1	3179.65
23	PPP2CB	U2AF1	3175.05
24	ESR1	LAMP3	3163.24
25	C1orf106	IL6ST	3160.74
26	NAT1	U2AF1	3159.74
27	THBS1	U2AF1	3154.63
28	EN1	ESR1	3148.91
29	AGR2	SOX11	3146
30	ESR1	KCNK5	3136.65
31	ESR1	IFRD1	3129.14
32	CCNE1	ESR1	3128.43
33	ESR1	SKP2	3120.4
34	ATP6AP2	U2AF1	3115.78
35	ESR1	KIF2C	3113.66
36	ESR1	IGF2BP2	3109.78
37	C1orf106	PPP2CB	3103.89
38	IL6ST	SOX11	3100.32
39	RABEP1	U2AF1	3098.77
40	STC2	U2AF1	3097.31
41	ABTB2	ESR1	3091.79
42	C1orf106	NAT1	3088.58
43	ESR1	LRP8	3084.01
44	C1orf106	THBS1	3083.47
45	ESR1	SRD5A1	3073.6
46	TPM3	U2AF1	3066.12
47	ESR1	VGLL1	3065.54
48	AFF3	U2AF1	3065.54
49	ESR1	RASAL1	3062.06
50	ESR1	NFIB	3054.45
51	ERGIC3	U2AF1	3047.77
52	ATP6AP2	C1orf106	3044.62
53	PPP2CB	SOX11	3043.46
54	ESR1	MET	3042.54
55	CA12	U2AF1	3038.76
56	ESR1	PADI2	3037.73
57	ESR1	PLCG2	3036.34
58	NAT1	SOX11	3028.16
59	C1orf106	RABEP1	3027.6
60	ATP5G2	U2AF1	3027.23
61	C1orf106	STC2	3026.15
62	DNMT3B	ESR1	3025.77
63	ESR1	RIPK4	3023.49
64	SOX11	THBS1	3023.05
65	CDH3	FOXA1	3021.14
66	SRI	U2AF1	3020.45
67	SCGB1D2	U2AF1	3018.27
68	DYSF	ESR1	3016.55
69	FOXA1	S100A8	3010.37
70	ESR1	FANCE	3007.41
71	DCLRE1C	ESR1	3006.77
72	ESR1	LCN2	3005.36
73	APOBEC3B	ESR1	3004.33
74	ESR1	SOX10	3001.84
75	ESR1	IFI44L	3001.29
76	BCL11A	FOXA1	2998.37
77	ESR1	TRIM2	2996.08
78	C1orf106	TPM3	2994.95
79	AFF3	C1orf106	2994.38
80	CD3EAP	FOXA1	2989.56
81	ESR1	RBM15	2986.48
82	ESR1	MARCO	2985.52
83	ATP6AP2	SOX11	2984.19
84	SLC44A4	U2AF1	2980.53
85	C1orf106	ERGIC3	2976.61
86	E2F3	ESR1	2975.04
87	ESR1	TYMS	2971.82
88	HES1	U2AF1	2970.64
89	C1orf106	CA12	2967.6
90	FOXA1	FUT3	2967.26
91	RABEP1	SOX11	2967.18
92	SOX11	STC2	2965.72
93	CBS	ESR1	2959.23
94	ESR1	KCNN4	2958.67
95	ATP5G2	C1orf106	2956.06
96	CXADR	FOXA1	2954.77
97	ESR1	PRKX	2954.55
98	ESR1	MMP1	2954.34
99	ESR1	KIF20A	2952.14
100	SYTL2	U2AF1	2952.07

## Sheet: FM
Rank	Gene_1	Gene_2	Score
1	NDUFS2	U2AF1	1.02123
2	PSENEN	U2AF1	0.991064
3	ANXA6	U2AF1	0.969819
4	MYO1C	U2AF1	0.94894
5	AMN	PRDX2	0.92504
6	GLUL	U2AF1	0.912179
7	RNF10	U2AF1	0.908846
8	GRHPR	U2AF1	0.89641
9	NAPA	U2AF1	0.895116
10	AMN	RAB11B	0.891176
11	MAPKAPK2	U2AF1	0.891087
12	PSMD13	U2AF1	0.888207
13	TMEM50A	U2AF1	0.886811
14	TMEM127	U2AF1	0.88608
15	ITGA2B	RAB11B	0.884158
16	U2AF1	YKT6	0.881999
17	CD164	U2AF1	0.881414
18	AAMP	U2AF1	0.880579
19	RAB13	U2AF1	0.877057
20	SERINC3	U2AF1	0.869861
21	ASNA1	U2AF1	0.869415
22	ATXN10	U2AF1	0.867517
23	MTCH2	U2AF1	0.866528
24	TXN2	U2AF1	0.865917
25	TARDBP	U2AF1	0.86575
26	RAP1B	U2AF1	0.863175
27	LAPTM4A	U2AF1	0.862586
28	RBM10	U2AF1	0.860547
29	DNPEP	U2AF1	0.857999
30	CDIPT	U2AF1	0.852535
31	NMT1	U2AF1	0.849177
32	HSPA5	U2AF1	0.847017
33	BZW1	U2AF1	0.843175
34	FBXO7	U2AF1	0.84019
35	GSN	U2AF1	0.831745
36	GSK3A	U2AF1	0.830905
37	U2AF1	VTI1B	0.830736
38	LMAN2	U2AF1	0.830409
39	NDFIP1	U2AF1	0.82773
40	CTDSP1	U2AF1	0.824627
41	SPINT1	U2AF1	0.824404
42	PVRL2	U2AF1	0.824286
43	U2AF1	UBE2Z	0.824015
44	FIBP	U2AF1	0.822471
45	APC2	RAB11B	0.822406
46	SNW1	U2AF1	0.815946
47	SERPING1	U2AF1	0.812955
48	JUP	U2AF1	0.810953
49	ENSA	U2AF1	0.808442
50	NCOR2	U2AF1	0.805808
51	DNAJB2	U2AF1	0.804772
52	ORMDL2	U2AF1	0.804237
53	RAB14	U2AF1	0.803107
54	DCN	U2AF1	0.802421
55	SYNGR2	U2AF1	0.801017
56	S100A13	U2AF1	0.795062
57	AGPAT1	U2AF1	0.792586
58	ESD	U2AF1	0.792294
59	CDH22	PRDX2	0.789221
60	PITPNA	U2AF1	0.787185
61	RELA	U2AF1	0.784733
62	U2AF1	UBE2A	0.782011
63	RAC1	U2AF1	0.781361
64	CREB3	U2AF1	0.780232
65	DHX9	U2AF1	0.780033
66	HADHA	U2AF1	0.778819
67	PMP22	U2AF1	0.778765
68	DDB1	U2AF1	0.77753
69	DDX42	U2AF1	0.77746
70	RBM8A	U2AF1	0.774702
71	MRPL20	U2AF1	0.774435
72	GDI1	U2AF1	0.773605
73	MAGED2	U2AF1	0.772345
74	HLA-DPB1	U2AF1	0.770948
75	C1QA	U2AF1	0.77045
76	REPIN1	U2AF1	0.770257
77	CBX1	U2AF1	0.769477
78	CD9	U2AF1	0.768973
79	GAA	U2AF1	0.766863
80	SF1	U2AF1	0.763403
81	MKNK2	U2AF1	0.763213
82	TIMM17A	U2AF1	0.761198
83	MRPL49	U2AF1	0.758471
84	SAP18	U2AF1	0.758259
85	DNAJC4	U2AF1	0.754922
86	TSN	U2AF1	0.754817
87	ABCF3	U2AF1	0.754362
88	IK	U2AF1	0.752388
89	PRKAG1	U2AF1	0.752365
90	OS9	U2AF1	0.751353
91	AAAS	U2AF1	0.751106
92	CUEDC2	U2AF1	0.75107
93	STAT6	U2AF1	0.750259
94	SCAMP2	U2AF1	0.750102
95	FLII	U2AF1	0.749605
96	GPS1	U2AF1	0.74953
97	TNIP1	U2AF1	0.749428
98	DUSP9	RAB11B	0.748879
99	ATP6AP2	GSTT1	0.748468
100	ATPIF1	U2AF1	0.748042

## Sheet: FA
Rank	Gene_1	Gene_2	Score
1	ABCC10	ESR1	0.324721
2	ESR1	PLCG2	0.3209
3	ESR1	RBM28	0.320233
4	ESR1	HECA	0.319192
5	ESR1	SOX11	0.317933
6	ESR1	PDSS1	0.313581
7	FOXA1	SOX11	0.312118
8	ESR1	ZBTB5	0.311661
9	ESR1	RBM15	0.310986
10	ESR1	RIPK4	0.31071
11	ESR1	SKP2	0.310647
12	ESR1	MORC2	0.30976
13	ESR1	ZNF232	0.306614
14	ESR1	YEATS2	0.305948
15	ESR1	IFRD1	0.305524
16	ESR1	MDN1	0.305411
17	ALG6	ESR1	0.30465
18	DCLRE1C	ESR1	0.304278
19	ESR1	TEX10	0.302208
20	ESR1	MUTYH	0.302024
21	ESR1	R3HDM1	0.3014
22	ESR1	KLF11	0.301385
23	ESR1	FANCG	0.300027
24	ANKRD27	ESR1	0.299657
25	ESR1	UPF3B	0.299474
26	ESR1	WDR12	0.299072
27	ESR1	ZBTB24	0.298859
28	ESR1	PRRG1	0.298679
29	ESR1	SAMD4A	0.297703
30	ESR1	FANCE	0.297317
31	CXADR	ESR1	0.29676
32	ESR1	NOL9	0.296503
33	ESR1	ZNF22	0.295822
34	CCNE1	ESR1	0.295164
35	ESR1	HRASLS	0.29339
36	ESR1	TRIM2	0.293258
37	ESR1	LRP8	0.29322
38	ESR1	SERTAD2	0.29304
39	E2F3	ESR1	0.292966
40	ESR1	IGF2BP2	0.292888
41	ESR1	SS18L1	0.292477
42	CHODL	ESR1	0.292158
43	ESR1	ZNF274	0.291773
44	ESR1	PMS1	0.291176
45	ESR1	MRPL19	0.291083
46	DYSF	ESR1	0.290962
47	BCL11A	ESR1	0.290847
48	ESR1	RASAL1	0.29044
49	CDK8	ESR1	0.288769
50	C1orf106	ESR1	0.287846
51	ESR1	TARBP1	0.287533
52	ESR1	KATNA1	0.286817
53	ESR1	ZNF266	0.286606
54	ESR1	P2RY6	0.286575
55	DHTKD1	ESR1	0.286554
56	ESR1	TMOD1	0.286492
57	ESPL1	ESR1	0.286268
58	ESR1	TRIM38	0.286154
59	ESR1	MCCC1	0.286123
60	ESR1	USP13	0.286067
61	ESR1	SLC9A6	0.285904
62	ESR1	TAF5	0.28566
63	ANKS1A	ESR1	0.285306
64	ESR1	PRKX	0.285196
65	BARD1	ESR1	0.284629
66	ESR1	MTF2	0.2845
67	ESR1	LBR	0.284417
68	CD3EAP	ESR1	0.28401
69	ABTB2	ESR1	0.283302
70	CD83	ESR1	0.283153
71	ESR1	HSPBAP1	0.2828
72	CHD7	ESR1	0.282557
73	ESR1	MLLT11	0.28251
74	ESR1	WDR59	0.282306
75	ESR1	NOD1	0.281916
76	ESR1	NFIB	0.281813
77	ESR1	KCNS1	0.28133
78	ESR1	ZCCHC11	0.281173
79	ESR1	PIK3C2B	0.281111
80	ESR1	NSMAF	0.280769
81	ESR1	PIK3CD	0.280187
82	ESR1	JARID2	0.280073
83	ESR1	KCNK5	0.279842
84	CSTF2	ESR1	0.279523
85	ESR1	RLF	0.279515
86	ESR1	NKRF	0.279354
87	ESR1	SENP5	0.279248
88	ESR1	TLE4	0.278682
89	ESR1	RNASEH1	0.278451
90	ESR1	GTPBP8	0.278441
91	ESR1	WDR37	0.277363
92	EPB41L4B	ESR1	0.276801
93	ESR1	STAM	0.276636
94	CDH3	ESR1	0.276542
95	DNMT3B	ESR1	0.275914
96	ESR1	ME2	0.27579
97	ESR1	ZCCHC6	0.275524
98	ESR1	U2AF1	0.275518
99	C21orf33	ESR1	0.275517
100	ACTR5	ESR1	0.27514
