# Supplementary material for: Considerations for feature selection using gene pairs and applications in large-scale dataset integration, novel oncogene discovery, and interpretable cancer screening
Source: BMC Med Genomics. 2020 Oct 22;13(Suppl 10):148. doi: 10.1186/s12920-020-00778-x (PMC7579924; doi:10.1186/s12920-020-00778-x)
Supplement: Supplementary file 3 — Additional file 3. Top gene pairs (HER2 status). This file contains raw calculated data of the top 100 gene pairs and feature selection scores for the HER2-positive and HER2-negative comparison. [file 12920_2020_778_MOESM3_ESM.xlsx]

## Sheet: TSP
Rank	Gene_1	Gene_2	Score
1	CALCOCO1	GRB7	0.407964
2	AP1M2	GRB7	0.403745
3	GRB7	PRKCD	0.400073
4	CGGBP1	GRB7	0.398217
5	ASB13	GRB7	0.397218
6	GOLGA2	GRB7	0.395838
7	GRB7	KEAP1	0.392222
8	GRB7	SLC7A8	0.391516
9	GRB7	TGOLN2	0.388058
10	GRB7	PAFAH1B1	0.388011
11	GRB7	PAF1	0.387154
12	GRB7	PSME3	0.386734
13	BECN1	GRB7	0.385624
14	DNAJC7	GRB7	0.385481
15	GPBP1L1	GRB7	0.385251
16	APEH	GRB7	0.385148
17	GRB7	USP11	0.384283
18	FBXW4	GRB7	0.38395
19	GRB7	MACF1	0.383538
20	CLPTM1	GRB7	0.383403
21	GRB7	MGMT	0.382523
22	CNOT8	GRB7	0.381824
23	GRB7	IRF6	0.381777
24	BCAT2	GRB7	0.381618
25	GRB7	PPIG	0.380921
26	GRB7	SPAG7	0.379913
27	GALNT1	GRB7	0.37962
28	C16orf58	GRB7	0.379604
29	GRB7	PVRL2	0.379533
30	GRB7	VGLL4	0.379153
31	EXT2	GRB7	0.378993
32	CHPT1	GRB7	0.37897
33	EMD	GRB7	0.378771
34	GRB7	PFDN1	0.378351
35	GRB7	SHC1	0.378201
36	GRB7	MRFAP1L1	0.378137
37	GRB7	SPIN1	0.377859
38	GRB7	WDR13	0.377534
39	GRB7	PCBD1	0.377519
40	GRB7	TRAPPC3	0.377098
41	GRB7	SUPT5H	0.376837
42	CLDN7	GRB7	0.376266
43	GRB7	PARN	0.375893
44	GRB7	RAB25	0.375417
45	GRB7	PBX1	0.375401
46	GRB7	LMCD1	0.375044
47	GRB7	SPG21	0.374775
48	GRB7	RGS5	0.37414
49	GRB7	TSPAN4	0.374124
50	DCTD	GRB7	0.374116
51	GRB7	TCTA	0.374076
52	ASNA1	GRB7	0.374021
53	AFTPH	GRB7	0.374013
54	FBLN1	GRB7	0.373871
55	GRB7	MAPK3	0.373807
56	GRB7	RGL2	0.373704
57	GRB7	PEX19	0.373442
58	GRB7	OSBPL1A	0.373386
59	GRB7	HMGCL	0.373291
60	GRB7	SH3GLB2	0.37322
61	COPS7A	GRB7	0.373022
62	GRB7	RSRC2	0.372744
63	CUL4A	GRB7	0.372641
64	CXCL12	GRB7	0.372626
65	GRB7	RHBDF1	0.372339
66	GRB7	PRKAG1	0.372284
67	GRB7	HADHA	0.372253
68	FAF1	GRB7	0.372244
69	GRB7	POLR3K	0.372236
70	GRB7	RAB5A	0.372236
71	GRB7	YIPF1	0.372102
72	GRB7	KIFAP3	0.372078
73	ELF1	GRB7	0.371904
74	GRB7	PRCC	0.371792
75	GRB7	ZFR	0.371491
76	GRB7	PRMT5	0.371404
77	GRB7	THYN1	0.371157
78	AAMP	GRB7	0.37115
79	GRB7	POLR2C	0.371134
80	GRB7	TBC1D9B	0.371103
81	GRB7	PJA2	0.371095
82	GRB7	TNIP1	0.371071
83	BSDC1	GRB7	0.371071
84	FAM120A	GRB7	0.370865
85	GRB7	SPINT1	0.37073
86	GRB7	STC2	0.370713
87	GRB7	HPN	0.370641
88	GRB7	NSFL1C	0.370547
89	GRB7	IRX5	0.37054
90	GRB7	PDGFRB	0.370508
91	GRB7	GRHPR	0.370413
92	EI24	GRB7	0.369707
93	DCTN4	GRB7	0.369603
94	GRB7	NPEPPS	0.369207
95	GRB7	TGIF1	0.369088
96	DNASE2	GRB7	0.368985
97	CDC42EP4	GRB7	0.368906
98	ACTR1A	GRB7	0.368866
99	GRB7	MYO1D	0.368771
100	GRB7	RPA2	0.368739

## Sheet: AM
Rank	Gene_1	Gene_2	Score
1	TCAP	TPM3	5394.5
2	PPP2CB	U2AF1	5357.5
3	U2AF1	WNK1	5326
4	ATP6AP2	TCAP	5261.5
5	PPP2CB	TCAP	5184
6	ARHGEF12	U2AF1	5157
7	SRI	U2AF1	5153
8	ABHD2	U2AF1	5133
9	AKT2	U2AF1	5114
10	SENP3	U2AF1	5102
11	ELK3	U2AF1	5061
12	CD3EAP	RAB11B	5058
13	CD3EAP	PRDX2	5044
14	SCAMP2	U2AF1	5034
15	ILF3	U2AF1	5024
16	CD3EAP	TPM3	4989
17	TPM3	U2AF1	4984
18	EMD	U2AF1	4957
19	ATXN10	U2AF1	4946
20	CSNK1A1	TCAP	4940.5
21	RPL31	U2AF1	4940
22	PKP4	U2AF1	4932.5
23	DNAJC4	U2AF1	4922
24	ATP6AP2	U2AF1	4913
25	PKD2L1	TPM3	4912
26	CSNK1A1	U2AF1	4907
27	LANCL1	U2AF1	4846
28	HADHA	U2AF1	4839
29	U2AF1	YIPF4	4837
30	DCTD	U2AF1	4824
31	BMPR2	U2AF1	4819
32	TGOLN2	U2AF1	4811
33	THBS1	U2AF1	4810
34	NAPA	U2AF1	4809
35	MAX	U2AF1	4806
36	ANKFY1	U2AF1	4804
37	CYP2D6	TPM3	4797
38	KLHDC3	U2AF1	4789
39	COLQ	TPM3	4778
40	GUCA1B	TPM3	4777.5
41	PSMA2	U2AF1	4777
42	CYBRD1	U2AF1	4771.5
43	ATP5G2	CD3EAP	4767
44	G6PC3	U2AF1	4766
45	PDAP1	U2AF1	4766
46	TGFBR2	U2AF1	4764
47	RABEP1	U2AF1	4761
48	ASNA1	U2AF1	4757
49	ANKH	U2AF1	4757
50	PSME3	U2AF1	4755
51	HDLBP	U2AF1	4751
52	SLC3A2	U2AF1	4746
53	U2AF1	WDR61	4742
54	CD3EAP	HIGD2A	4740
55	MEFV	TPM3	4740
56	PCBP1	U2AF1	4740
57	IER3IP1	U2AF1	4733
58	ICOSLG	TPM3	4728
59	CD3EAP	ERGIC3	4725
60	DNAJB6	U2AF1	4724
61	U2AF1	YWHAE	4718
62	HPS1	U2AF1	4715
63	GRHPR	U2AF1	4712
64	APH1A	U2AF1	4706
65	GFM1	U2AF1	4699
66	PAQR6	TPM3	4695
67	PAFAH1B1	U2AF1	4694
68	CD3EAP	TGFB1	4689
69	TXNL4A	U2AF1	4688
70	RPL27A	U2AF1	4688
71	U2AF1	UBL5	4687
72	FUT3	TPM3	4687
73	HSP90B1	U2AF1	4686
74	U2AF1	WDTC1	4684
75	ITCH	U2AF1	4684
76	U2AF1	YIPF3	4683
77	ATPIF1	U2AF1	4682
78	FPGS	U2AF1	4681
79	U2AF1	VPS41	4676
80	DCTN4	U2AF1	4674
81	H1F0	U2AF1	4673
82	U2AF1	UQCRC2	4672
83	FH	U2AF1	4670
84	SERINC3	U2AF1	4668
85	PDIA3	U2AF1	4661.5
86	TAF13	U2AF1	4661
87	KDELR1	U2AF1	4659
88	RAMP2	U2AF1	4656
89	AK2	U2AF1	4654
90	THAP4	U2AF1	4653
91	ACTR2	U2AF1	4652
92	BZW1	U2AF1	4652
93	NUP98	U2AF1	4652
94	RABAC1	U2AF1	4650
95	CLU	U2AF1	4647
96	TPM3	ZNF224	4645
97	IRF2	U2AF1	4645
98	NAP1L1	U2AF1	4645
99	CLPTM1	U2AF1	4640
100	MAN1A2	U2AF1	4640

## Sheet: AA
Rank	Gene_1	Gene_2	Score
1	PPP2CB	TCAP	0.538919
2	ATP6AP2	TCAP	0.531726
3	AKT2	TCAP	0.515461
4	GFM1	TCAP	0.500451
5	CXXC1	U2AF1	0.493404
6	GABRR2	PRDX2	0.49117
7	GUCA1B	TPM3	0.488527
8	PRDX2	SLC13A4	0.486877
9	TCAP	TPM3	0.48592
10	HPS1	U2AF1	0.483166
11	AMN	PRDX2	0.481901
12	SNIP1	U2AF1	0.478891
13	TCAP	VDAC3	0.478132
14	U2AF1	VAMP8	0.478035
15	MEFV	TPM3	0.477677
16	ATG3	TCAP	0.476905
17	TECTA	TPM3	0.47632
18	GPBP1L1	U2AF1	0.471262
19	NPFFR1	PRDX2	0.469593
20	MYO15A	TPM3	0.468289
21	TCAP	VPRBP	0.466427
22	PSME3	U2AF1	0.466013
23	NUDCD3	TCAP	0.465431
24	ANKFY1	U2AF1	0.464066
25	PTPRF	U2AF1	0.462084
26	GRHPR	U2AF1	0.461734
27	ACTR8	U2AF1	0.461194
28	OPN1SW	TPM3	0.460794
29	HLA-DRA	U2AF1	0.460332
30	TMEM50A	U2AF1	0.459551
31	PEBP1	U2AF1	0.459521
32	CCNK	TCAP	0.459516
33	DHX8	U2AF1	0.459087
34	TCAP	TGFB1	0.458831
35	U2AF1	UQCRC1	0.458803
36	GRIK5	PRDX2	0.458405
37	SLC6A16	TPM3	0.458351
38	CSNK1A1	TCAP	0.458133
39	ETF1	U2AF1	0.457978
40	PAFAH1B1	U2AF1	0.457954
41	H1F0	U2AF1	0.456961
42	CUTA	U2AF1	0.456105
43	CD3EAP	RAB11B	0.456055
44	PCBP1	U2AF1	0.455115
45	PRDX2	TCAP	0.453879
46	PSMB5	U2AF1	0.453788
47	PIPOX	TPM3	0.453414
48	U2AF1	UQCRC2	0.452626
49	TGOLN2	U2AF1	0.450776
50	BECN1	U2AF1	0.450555
51	SLC25A28	U2AF1	0.450048
52	PSMB1	U2AF1	0.449859
53	NENF	TCAP	0.449785
54	TJAP1	U2AF1	0.449577
55	CDH15	PRDX2	0.449092
56	ABCF3	U2AF1	0.448234
57	RABAC1	U2AF1	0.448104
58	MLNR	TPM3	0.448078
59	TMEM59	U2AF1	0.447972
60	BMPR2	U2AF1	0.447216
61	BRD2	U2AF1	0.446841
62	SLC22A1	TPM3	0.446801
63	APLP2	U2AF1	0.446189
64	HCRTR1	PRDX2	0.445726
65	ALOX12B	TPM3	0.445307
66	RNF10	U2AF1	0.444812
67	NDUFA7	U2AF1	0.444576
68	NDUFV2	U2AF1	0.444414
69	SF3B5	U2AF1	0.444274
70	PTPN11	TCAP	0.444238
71	CWF19L1	U2AF1	0.443959
72	IK	U2AF1	0.443904
73	SENP2	U2AF1	0.443603
74	SRRM2	U2AF1	0.443401
75	ATP6AP2	HIST1H2BM	0.443344
76	PKD2L1	TPM3	0.443028
77	NCSTN	U2AF1	0.442316
78	TARDBP	U2AF1	0.442137
79	NR1I3	PRDX2	0.441674
80	KIR2DL4	TPM3	0.441553
81	SDC4	U2AF1	0.441371
82	SPRR1A	TPM3	0.441302
83	MYT1L	U2AF1	0.441064
84	CBLL1	U2AF1	0.440608
85	TAS2R4	TPM3	0.440525
86	CHMP2A	U2AF1	0.440467
87	RFC1	U2AF1	0.439773
88	HAL	TPM3	0.439698
89	ATP6V0B	U2AF1	0.439599
90	SUPT5H	U2AF1	0.43922
91	SLC9A5	TPM3	0.43916
92	U2AF1	ZFR	0.438927
93	DYNLT1	U2AF1	0.438914
94	APH1A	U2AF1	0.43873
95	LAPTM4A	U2AF1	0.438552
96	U2AF1	WNK1	0.438338
97	PHF14	TCAP	0.438307
98	EPHA5	U2AF1	0.438265
99	ARF4	U2AF1	0.438197
100	HRH3	TPM3	0.438155

## Sheet: FM
Rank	Gene_1	Gene_2	Score
1	PPP2CB	TCAP	0.538919
2	ATP6AP2	TCAP	0.531726
3	AKT2	TCAP	0.515461
4	GFM1	TCAP	0.500451
5	CXXC1	U2AF1	0.493404
6	GABRR2	PRDX2	0.49117
7	GUCA1B	TPM3	0.488527
8	PRDX2	SLC13A4	0.486877
9	TCAP	TPM3	0.48592
10	HPS1	U2AF1	0.483166
11	AMN	PRDX2	0.481901
12	SNIP1	U2AF1	0.478891
13	TCAP	VDAC3	0.478132
14	U2AF1	VAMP8	0.478035
15	MEFV	TPM3	0.477677
16	ATG3	TCAP	0.476905
17	TECTA	TPM3	0.47632
18	GPBP1L1	U2AF1	0.471262
19	NPFFR1	PRDX2	0.469593
20	MYO15A	TPM3	0.468289
21	TCAP	VPRBP	0.466427
22	PSME3	U2AF1	0.466013
23	NUDCD3	TCAP	0.465431
24	ANKFY1	U2AF1	0.464066
25	PTPRF	U2AF1	0.462084
26	GRHPR	U2AF1	0.461734
27	ACTR8	U2AF1	0.461194
28	OPN1SW	TPM3	0.460794
29	HLA-DRA	U2AF1	0.460332
30	TMEM50A	U2AF1	0.459551
31	PEBP1	U2AF1	0.459521
32	CCNK	TCAP	0.459516
33	DHX8	U2AF1	0.459087
34	TCAP	TGFB1	0.458831
35	U2AF1	UQCRC1	0.458803
36	GRIK5	PRDX2	0.458405
37	SLC6A16	TPM3	0.458351
38	CSNK1A1	TCAP	0.458133
39	ETF1	U2AF1	0.457978
40	PAFAH1B1	U2AF1	0.457954
41	H1F0	U2AF1	0.456961
42	CUTA	U2AF1	0.456105
43	CD3EAP	RAB11B	0.456055
44	PCBP1	U2AF1	0.455115
45	PRDX2	TCAP	0.453879
46	PSMB5	U2AF1	0.453788
47	PIPOX	TPM3	0.453414
48	U2AF1	UQCRC2	0.452626
49	TGOLN2	U2AF1	0.450776
50	BECN1	U2AF1	0.450555
51	SLC25A28	U2AF1	0.450048
52	PSMB1	U2AF1	0.449859
53	NENF	TCAP	0.449785
54	TJAP1	U2AF1	0.449577
55	CDH15	PRDX2	0.449092
56	ABCF3	U2AF1	0.448234
57	RABAC1	U2AF1	0.448104
58	MLNR	TPM3	0.448078
59	TMEM59	U2AF1	0.447972
60	BMPR2	U2AF1	0.447216
61	BRD2	U2AF1	0.446841
62	SLC22A1	TPM3	0.446801
63	APLP2	U2AF1	0.446189
64	HCRTR1	PRDX2	0.445726
65	ALOX12B	TPM3	0.445307
66	RNF10	U2AF1	0.444812
67	NDUFA7	U2AF1	0.444576
68	NDUFV2	U2AF1	0.444414
69	SF3B5	U2AF1	0.444274
70	PTPN11	TCAP	0.444238
71	CWF19L1	U2AF1	0.443959
72	IK	U2AF1	0.443904
73	SENP2	U2AF1	0.443603
74	SRRM2	U2AF1	0.443401
75	ATP6AP2	HIST1H2BM	0.443344
76	PKD2L1	TPM3	0.443028
77	NCSTN	U2AF1	0.442316
78	TARDBP	U2AF1	0.442137
79	NR1I3	PRDX2	0.441674
80	KIR2DL4	TPM3	0.441553
81	SDC4	U2AF1	0.441371
82	SPRR1A	TPM3	0.441302
83	MYT1L	U2AF1	0.441064
84	CBLL1	U2AF1	0.440608
85	TAS2R4	TPM3	0.440525
86	CHMP2A	U2AF1	0.440467
87	RFC1	U2AF1	0.439773
88	HAL	TPM3	0.439698
89	ATP6V0B	U2AF1	0.439599
90	SUPT5H	U2AF1	0.43922
91	SLC9A5	TPM3	0.43916
92	U2AF1	ZFR	0.438927
93	DYNLT1	U2AF1	0.438914
94	APH1A	U2AF1	0.43873
95	LAPTM4A	U2AF1	0.438552
96	U2AF1	WNK1	0.438338
97	PHF14	TCAP	0.438307
98	EPHA5	U2AF1	0.438265
99	ARF4	U2AF1	0.438197
100	HRH3	TPM3	0.438155

## Sheet: FA
Rank	Gene_1	Gene_2	Score
1	GRB7	PKP4	0.218748
2	ARHGEF12	GRB7	0.213784
3	GRB7	LANCL1	0.207617
4	GRB7	NCOA1	0.200575
5	GRB7	IMPACT	0.19795
6	GRB7	PHF3	0.197221
7	GRB7	RNF146	0.196146
8	ARFGEF1	GRB7	0.194918
9	DCTN4	GRB7	0.194655
10	ACTR8	GRB7	0.194514
11	GRB7	TRAPPC2	0.194314
12	BECN1	GRB7	0.193195
13	GRB7	KIAA1279	0.191302
14	GRB7	RABEP1	0.19111
15	GRB7	KIFAP3	0.190625
16	ANKFY1	GRB7	0.190455
17	GRB7	STAG2	0.190279
18	GRB7	SERP1	0.189729
19	GRB7	VEZT	0.189531
20	GRB7	TSPAN31	0.18928
21	GRB7	RSRC2	0.188235
22	GRB7	MTUS1	0.188028
23	ABI2	GRB7	0.187871
24	GRB7	RNF141	0.187849
25	BMPR2	GRB7	0.187749
26	GRB7	PPIG	0.187283
27	GRB7	VPS4B	0.187263
28	GRB7	SULF1	0.187036
29	GRB7	SMU1	0.186705
30	GRB7	SOCS6	0.186453
31	GRB7	PEX11B	0.186417
32	GRB7	SRI	0.186349
33	GRB7	RPA2	0.18572
34	GRB7	XPA	0.184841
35	CAMTA1	GRB7	0.184042
36	GRB7	SCRN3	0.18404
37	GRB7	ITCH	0.183951
38	GRB7	PPP1R2	0.183786
39	GRB7	PKN2	0.183739
40	GALNT1	GRB7	0.183684
41	GRB7	HPS1	0.182666
42	GRB7	OSBPL1A	0.182338
43	GRB7	PNPLA4	0.181885
44	GRB7	XPC	0.181744
45	GRB7	LZTFL1	0.18134
46	GRB7	YAP1	0.181242
47	ATXN10	GRB7	0.181238
48	GRB7	STXBP3	0.181031
49	GRB7	RNF2	0.180981
50	GRB7	WDR61	0.180865
51	CFLAR	GRB7	0.180857
52	ADSS	GRB7	0.180692
53	GRB7	NUP98	0.18055
54	GLCE	GRB7	0.180236
55	GRB7	PIGH	0.179893
56	GRB7	TANK	0.179516
57	CDKN1B	GRB7	0.178717
58	GRB7	MUT	0.178576
59	GRB7	PCYOX1	0.178553
60	GRB7	MBNL1	0.178278
61	GRB7	PRSS23	0.178271
62	ATP2C1	GRB7	0.177804
63	FUCA1	GRB7	0.177575
64	DNAJB12	GRB7	0.177486
65	GRB7	TFCP2	0.177374
66	GRB7	SCAMP2	0.176998
67	CBLL1	GRB7	0.176883
68	GRB7	PAFAH1B1	0.176805
69	GRB7	TMEM159	0.176563
70	GRB7	RNF14	0.176526
71	GRB7	MAP3K13	0.176521
72	GRB7	SUOX	0.176514
73	CCDC91	GRB7	0.176328
74	DUSP3	GRB7	0.176106
75	GRB7	KRCC1	0.175915
76	ABHD2	GRB7	0.175758
77	GRB7	SLK	0.175644
78	GRB7	MARCKS	0.17538
79	GRB7	ZNF3	0.175201
80	GRB7	SSBP3	0.17517
81	GRB7	STAU2	0.175041
82	GRB7	YIPF1	0.174975
83	GRB7	MTMR12	0.174749
84	C1RL	GRB7	0.174558
85	FAM50B	GRB7	0.174519
86	DYNC2LI1	GRB7	0.174353
87	GRB7	SDC4	0.174309
88	CELSR2	GRB7	0.174204
89	CYB5R1	GRB7	0.174202
90	GRB7	PUM1	0.173952
91	CRYZL1	GRB7	0.173892
92	GRB7	IRX5	0.173782
93	GRB7	RBM17	0.173445
94	GRB7	RXRB	0.17337
95	GRB7	VPS41	0.173145
96	AFTPH	GRB7	0.172962
97	BTRC	GRB7	0.172916
98	FBXO38	GRB7	0.172008
99	GRB7	PSME3	0.171562
100	GRB7	PBX1	0.171286
